# Supplementary material for: Technological Perception with Rural and Urban Differentiation and Its Influence on the Quality of Life of Older People with Age-Related Macular Degeneration
Source: Eur J Investig Health Psychol Educ. 2024 May 20;14(5):1470–88. doi: 10.3390/ejihpe14050097 (PMC11119705; doi:10.3390/ejihpe14050097)
Supplement: Supplementary file 1 [file ejihpe-14-00097-s001.zip]

Archive with 1 entries (1 files):
- ejihpe-2924143-supplementary.pdf
